# Supplementary material for: Effects of Fermentation and Enzymatic Hydrolysis of Cottonseed Protein on Rumen Fermentation Characteristics, Intestinal Barrier Function, and Hepatic Metabolism in Suckling Lambs
Source: Animals (Basel). 2025 Sep 10;15(18):2652. doi: 10.3390/ani15182652 (PMC12466640; doi:10.3390/ani15182652)
Supplement: Supplementary file 1 [file animals-15-02652-s001.zip]

Archive with 1 entries (1 files):
- animals-3851469-supplementary.pdf
